# Supplementary material for: Coordination of cell envelope biology by Escherichia coli MarA protein potentiates intrinsic antibiotic resistance
Source: PLoS Genet. 2025 May 5;21(5):e1011639. doi: 10.1371/journal.pgen.1011639 (PMC12052159; doi:10.1371/journal.pgen.1011639)
Supplement: S1 Data — (XLSX) [file pgen.1011639.s010.xlsx]

## Sheet: Figure 1d
Rep 1
Strain	Promoter	Activity	Average	SD				Plasmid	Overall averages	Overall SD
JCB387	Empty vector	5.05091						Empty vector	3.72013	1.57898
JCB387	Empty vector	5.72303						WT pbpG - MarA	39.9742	3.09302
JCB387	Empty vector	5.28338	5.35244	0.341343				WT pbpG + MarA	28.5688	4.5321
JCB387	WT pbpG - MarA	40.191						WT rfaY - MarA	86.9962	12.915
JCB387	WT pbpG - MarA	39.6911						WT rfaY + MarA	916.662	169.509
JCB387	WT pbpG - MarA	35.5363	38.4728	2.5553				WT kdtA - MarA	113.624	26.9632
JCB387	WT pbpG + MarA	32.3995						WT kdtA + MarA	110.315	12.9306
JCB387	WT pbpG + MarA	29.4671						WT lpxL - MarA	63.3088	9.6869
JCB387	WT pbpG + MarA	29.5907	30.4858	1.6585				WT lpxL + MarA	541.688	53.4655
JCB387	WT rfaY - MarA	97.4392						WT wbbK - MarA	59.8116	4.70442
JCB387	WT rfaY - MarA	79.475						WT wbbK + MarA	51.4394	1.2636
JCB387	WT rfaY - MarA	88.0805	88.3316	8.98472				WT waaD - MarA	102.622	14.1385
JCB387	WT rfaY + MarA	714.095						WT waaD + MarA	108.484	12.8576
JCB387	WT rfaY + MarA	712.585						WT amiC - MarA	89.7032	23.9808
JCB387	WT rfaY + MarA	726.023	717.568	7.36136				WT amiC + MarA	77.7235	17.359
JCB387	WT kdtA - MarA	129.95						WT lpxC - MarA	402.662	57.4075
JCB387	WT kdtA - MarA	178.352						WT lpxC + MarA	964.908	333.9
JCB387	WT kdtA - MarA	114.708	141.003	33.2309
JCB387	WT kdtA + MarA	117.035
JCB387	WT kdtA + MarA	106.58
JCB387	WT kdtA + MarA	116.687	113.434	5.93812
JCB387	WT lpxL - MarA	67.8664
JCB387	WT lpxL - MarA	65.6968
JCB387	WT lpxL - MarA	60.561	64.7081	3.75168
JCB387	WT lpxL + MarA	496.024
JCB387	WT lpxL + MarA	606.692
JCB387	WT lpxL + MarA	631.692	578.136	72.2016
JCB387	WT wbbK - MarA	54.0313
JCB387	WT wbbK - MarA	56.9683
JCB387	WT wbbK - MarA	60.1553	57.0516	3.06285
JCB387	WT wbbK + MarA	52.4976
JCB387	WT wbbK + MarA	51.0787
JCB387	WT wbbK + MarA	51.0787	51.5517	0.819175
JCB387	WT waaD - MarA	89.7851
JCB387	WT waaD - MarA	98.8372
JCB387	WT waaD - MarA	96.9446	95.189	4.7746
JCB387	WT waaD + MarA	99.4731
JCB387	WT waaD + MarA	96.2152
JCB387	WT waaD + MarA	100.591	98.7597	2.27328
JCB387	WT amiC - MarA	63.894
JCB387	WT amiC - MarA	98.7672
JCB387	WT amiC - MarA	74.434	79.0317	17.8854
JCB387	WT amiC + MarA	67.3472
JCB387	WT amiC + MarA	55.6001
JCB387	WT amiC + MarA	90.0013	70.9829	17.4864
JCB387	WT lpxC - MarA	334.923
JCB387	WT lpxC - MarA	344.074
JCB387	WT lpxC - MarA	364.712	347.903	6.47067
JCB387	WT lpxC + MarA	587
JCB387	WT lpxC + MarA	684.233
JCB387	WT lpxC + MarA	625.9	632.378	68.7541
Rep 2
Strain	Promoter	Activity	Average	SD
JCB387	Empty vector	4.01702
JCB387	Empty vector	4.0222
JCB387	Empty vector	4.07478	4.038	0.0319573
JCB387	WT pbpG - MarA	45.4459
JCB387	WT pbpG - MarA	38.405
JCB387	WT pbpG - MarA	41.8417	41.8976	3.52079
JCB387	WT pbpG + MarA	28.6274
JCB387	WT pbpG + MarA	28.4532
JCB387	WT pbpG + MarA	37.0941	31.3916	4.93931
JCB387	WT rfaY - MarA	85.1581
JCB387	WT rfaY - MarA	72.4701
JCB387	WT rfaY - MarA	67.2877	74.972	9.19413
JCB387	WT rfaY + MarA	818.176
JCB387	WT rfaY + MarA	1041.39
JCB387	WT rfaY + MarA	1105.45	988.337	150.804
JCB387	WT kdtA - MarA	100.375
JCB387	WT kdtA - MarA	88.5683
JCB387	WT kdtA - MarA	98.7575	95.9003	6.40106
JCB387	WT kdtA + MarA	90.2506
JCB387	WT kdtA + MarA	137.327
JCB387	WT kdtA + MarA	102.106	109.895	24.4857
JCB387	WT lpxL - MarA	52.9227
JCB387	WT lpxL - MarA	60.2116
JCB387	WT lpxL - MarA	60.3126	57.8156	4.23769
JCB387	WT lpxL + MarA	542.527
JCB387	WT lpxL + MarA	517.51
JCB387	WT lpxL + MarA	553.194	537.744	18.3166
JCB387	WT wbbK - MarA	54.0313
JCB387	WT wbbK - MarA	56.9683
JCB387	WT wbbK - MarA	60.1553	57.0516	3.06285
JCB387	WT wbbK + MarA	52.4976
JCB387	WT wbbK + MarA	51.0787
JCB387	WT wbbK + MarA	51.0787	51.5517	0.819175
JCB387	WT waaD - MarA	94.9334
JCB387	WT waaD - MarA	96.513
JCB387	WT waaD - MarA	91.6246	94.357	2.49467
JCB387	WT waaD + MarA	114.913
JCB387	WT waaD + MarA	130.895
JCB387	WT waaD + MarA	125.122	123.643	8.09296
JCB387	WT amiC - MarA	84.2024
JCB387	WT amiC - MarA	84.6481
JCB387	WT amiC - MarA	81.1685	83.3397	1.89348
JCB387	WT amiC + MarA	93.3175
JCB387	WT amiC + MarA	98.8387
JCB387	WT amiC + MarA	97.5792	96.5785	2.8934
JCB387	WT lpxC - MarA	475.285
JCB387	WT lpxC - MarA	456.693
JCB387	WT lpxC - MarA	414.877	448.952	30.939
JCB387	WT lpxC + MarA	1437.67
JCB387	WT lpxC + MarA	1296.66
JCB387	WT lpxC + MarA	1382.36	1372.23	71.0468
Rep 3
Strain	Promoter	Activity	Average	SD
JCB387	Empty vector	1.75146
JCB387	Empty vector	1.8225
JCB387	Empty vector	1.73585	1.76994	0.0461884
JCB387	WT pbpG - MarA	41.4168
JCB387	WT pbpG - MarA	35.8746
JCB387	WT pbpG - MarA	41.3651	39.5522	3.18498
JCB387	WT pbpG + MarA	22.7576
JCB387	WT pbpG + MarA	26.0944
JCB387	WT pbpG + MarA	22.6355	23.8292	1.96266
JCB387	WT rfaY - MarA	101.367
JCB387	WT rfaY - MarA	85.8018
JCB387	WT rfaY - MarA	105.886	97.685	10.5362
JCB387	WT rfaY + MarA	1071.95
JCB387	WT rfaY + MarA	1036.26
JCB387	WT rfaY + MarA	1024.04	1044.08	24.8943
JCB387	WT kdtA - MarA	109.951
JCB387	WT kdtA - MarA	101.658
JCB387	WT kdtA - MarA	100.296	103.968	5.22532
JCB387	WT kdtA + MarA	106.765
JCB387	WT kdtA + MarA	110.811
JCB387	WT kdtA + MarA	105.274	107.617	2.86513
JCB387	WT lpxL - MarA	59.9383
JCB387	WT lpxL - MarA	56.029
JCB387	WT lpxL - MarA	86.2406	67.4027	16.4308
JCB387	WT lpxL + MarA	458.885
JCB387	WT lpxL + MarA	554.017
JCB387	WT lpxL + MarA	514.65	509.184	47.8007
JCB387	WT wbbK - MarA	64.996
JCB387	WT wbbK - MarA	64.4409
JCB387	WT wbbK - MarA	66.5581	65.3317	1.09777
JCB387	WT wbbK + MarA	48.7763
JCB387	WT wbbK + MarA	51.747
JCB387	WT wbbK + MarA	53.1208	51.2147	2.22062
JCB387	WT waaD - MarA	108.499
JCB387	WT waaD - MarA	135.198
JCB387	WT waaD - MarA	111.267	118.321	14.6808
JCB387	WT waaD + MarA	99.1825
JCB387	WT waaD + MarA	98.0142
JCB387	WT waaD + MarA	111.947	103.048	7.72896
JCB387	WT amiC - MarA	78.3836
JCB387	WT amiC - MarA	147.505
JCB387	WT amiC - MarA	94.3258	106.738	36.1938
JCB387	WT amiC + MarA	73.6479
JCB387	WT amiC + MarA	56.9894
JCB387	WT amiC + MarA	66.19	65.6091	8.3444
JCB387	WT lpxC - MarA	484.893
JCB387	WT lpxC - MarA	364.637
JCB387	WT lpxC - MarA	383.866	411.132	64.5983
JCB387	WT lpxC + MarA	1031.64
JCB387	WT lpxC + MarA	800.179
JCB387	WT lpxC + MarA	838.526	890.115	124.054

## Sheet: Figure 2d
Rep 1
Strain	Promoter	Activity	Average	SD
JCB387	Empty vector	6.13874						Plasmid	Overall averages	Overall SD
JCB387	Empty vector	5.91949						Empty vector	8.00874	1.99972
JCB387	Empty vector	6.03556	6.03126	0.155026				lpxC - MarA	369.458	71.207
JCB387	lpxC - MarA	334.923						lpxC + MarA	993.005	108.211
JCB387	lpxC - MarA	344.074						lpxCMut + MarA	453.436	168.71
JCB387	lpxC - MarA	364.712	347.903	6.47067
JCB387	lpxC + MarA	905.124
JCB387	lpxC + MarA	964.562
JCB387	lpxC + MarA	999.235	956.307	47.5955
JCB387	lpxCMut + MarA	281.176
JCB387	lpxCMut + MarA	346.692
JCB387	lpxCMut + MarA	306.686	311.518	46.3271
Rep 2
Strain	Promoter	Activity	Average	SD
JCB387	Empty vector	10.5891
JCB387	Empty vector	11.7878
JCB387	Empty vector	7.71304	10.03	2.09415
JCB387	lpxC - MarA	475.285
JCB387	lpxC - MarA	456.693
JCB387	lpxC - MarA	414.877	448.952	30.939
JCB387	lpxC + MarA	974.653
JCB387	lpxC + MarA	945.682
JCB387	lpxC + MarA	803.412	907.916	91.6545
JCB387	lpxCMut + MarA	777.474
JCB387	lpxCMut + MarA	606.381
JCB387	lpxCMut + MarA	536.056	639.97	124.165
Rep 3
Strain	Promoter	Activity	Average	SD
JCB387	Empty vector	8.91117
JCB387	Empty vector	10.8799
JCB387	Empty vector	4.10383	7.96497	3.48573
JCB387	lpxC - MarA	484.893
JCB387	lpxC - MarA	364.637
JCB387	lpxC - MarA	383.866	311.518	46.3271
JCB387	lpxC + MarA	1167.54
JCB387	lpxC + MarA	1082.32
JCB387	lpxC + MarA	1094.51	1114.79	46.0879
JCB387	lpxCMut + MarA	456.067
JCB387	lpxCMut + MarA	391.281
JCB387	lpxCMut + MarA	379.109	408.819	41.368

## Sheet: Figure 3d
Rep 1
Strain	Promoter	Activity	Average	SD
JCB387	empty vector	14.569						Plasmid	Overall averages	Overall SD
JCB387	empty vector	17.198						Empty vector	15.8717	0.425964
JCB387	empty vector	16.929	16.2319	1.4465				lpxL WT -marA	100.32	17.6825
lpxL WT	-marA	100.03						lpxL WT + marA	905.843	258.931
lpxL WT	-marA	105.263						lpxL M.1 + marA	41.764	1.35085
lpxL WT	-marA	110.526	105.263	5.24801
lpxL WT	+marA	1209.37
lpxL WT	+marA	1281.33
lpxL WT	+marA	1123.68	1204.79	78.9222
lpxL M.1	+marA	38.276
lpxL M.1	+marA	45.23
lpxL M.1	+marA	37.229	40.245	4.34876
Rep 2
Strain	Promoter	Activity	Average	SD
JCB387	empty vector	9.399
JCB387	empty vector	19.87
JCB387	empty vector	16.936	15.4015	5.40144
lpxL WT	-marA	116.655
lpxL WT	-marA	114.2
lpxL WT	-marA	114.159	115.004	1.42938
lpxL WT	+marA	736.98
lpxL WT	+marA	767.12
lpxL WT	+marA	744.546	752.071	15.6804
lpxL M.1	+marA	40.564
lpxL M.1	+marA	45.623
lpxL M.1	+marA	42.046	42.8305	2.60077
Rep 3
Strain	Promoter	Activity	Average	SD
JCB387	empty vector	16.43
JCB387	empty vector	15.022
JCB387	empty vector	16.493	15.9817	0.83176
lpxL WT	-marA	85.799
lpxL WT	-marA	78.51
lpxL WT	-marA	77.766	80.6916	4.43872
lpxL WT	+marA	714.57
lpxL WT	+marA	813.47
lpxL WT	+marA	753.964	760.668	49.7897
lpxL M.1	+marA	35.922
lpxL M.1	+marA	41.28
lpxL M.1	+marA	49.447	42.2164	6.81099

## Sheet: Figure 4d
Rep 1
Strain	Promoter	Activity	Average	SD
JCB387	rfaY WT - marA	64.26						Plasmid	Overall averages	Overall SD
JCB387	rfaY WT - marA	74.025						Empty vector	as in Fig 3d (assays done together)
JCB387	rfaY WT - marA	73.5795	70.6215	5.51372				rfaY WT - marA	75.3653	5.19249
JCB387	rfaY WT + marA	1100.52						rfaY WT + marA	1025.57	64.2929
JCB387	rfaY WT + marA	926.034						rfaY M.1 + marA	25.5043	0.765204
JCB387	rfaY WT + marA	969.212	998.588	90.8751
JCB387	rfaY M.1 + marA	23.4975
JCB387	rfaY M.1 + marA	25.167
JCB387	rfaY M.1 + marA	28.7003	25.7883	2.65643
Rep 2
Strain	Promoter	Activity	Average	SD
JCB387	rfaY WT - marA	77.4405
JCB387	rfaY WT - marA	71.7165
JCB387	rfaY WT - marA	74.5275	74.5615	2.86215
JCB387	rfaY WT + marA	1076.21
JCB387	rfaY WT + marA	1109.91
JCB387	rfaY WT + marA	1110.76	1098.96	19.7097
JCB387	rfaY M.1 + marA	27.855
JCB387	rfaY M.1 + marA	23.5875
JCB387	rfaY M.1 + marA	26.8185	26.087	2.22581
Rep 3
Strain	Promoter	Activity	Average	SD
JCB387	rfaY WT - marA	73.5248
JCB387	rfaY WT - marA	82.9973
JCB387	rfaY WT - marA	86.2163	80.9128	6.59753
JCB387	rfaY WT + marA	959.453
JCB387	rfaY WT + marA	1002.76
JCB387	rfaY WT + marA	975.29	979.167	21.9109
JCB387	rfaY M.1 + marA	28.1655
JCB387	rfaY M.1 + marA	22.701
JCB387	rfaY M.1 + marA	23.0468	24.6378	3.06001

## Sheet: Figure 5d
Rep 1
Strain	Promoter	Activity	Average	SD
JCB387	WT pbpG + SoxS	37.5633						Plasmid	Overall averages	Overall SD
JCB387	WT pbpG + SoxS	33.8933						WT pbpG + SoxS	24.6384	8.11226
JCB387	WT pbpG + SoxS	30.0774	33.8447	3.74316
								N.B. see Figure 1d for +/- MarA values
Rep 2
Strain	Promoter	Activity	Average	SD
JCB387	WT pbpG + SoxS	16.7417
JCB387	WT pbpG + SoxS	17.2536
JCB387	WT pbpG + SoxS	21.618	18.5378	2.67977
Rep 3
Strain	Promoter	Activity	Average	SD
JCB387	WT pbpG + SoxS	28.3502
JCB387	WT pbpG + SoxS	18.0713
JCB387	WT pbpG + SoxS	18.1772	21.5329	5.90423

## Sheet: Figure 6b
Rep 1
OD590 of PBS w/ 10µgml crystal violet (100% uptake) = 1.032
	Strain	OD590	% of dye uptake
	BW	0.43	41.6667
	BW - pbpG	0.426	41.2791
	BW + pbpG	0.51	49.4186
	mla	0.46	44.5736
	mla - pbpG	0.43	41.6667
	mla + pbpG	0.76	73.6434
	pbp	0.38	36.8217
	pbp - pbpG	0.39	37.7907
	pbpG + pbpG	0.42	40.6977
Rep 2							Averages			SDs
OD590 of PBS w/ 10µgml crystal violet (100% uptake) = 1.893							Strain	% of dye uptake		Strain
	Strain	OD590	% of dye uptake				BW	41.1879		BW	0.597925
	BW	0.767	40.5177				BW - pbpG	39.7028		BW - pbpG	2.8174
	BW - pbpG	0.69	36.4501				BW + pbpG	48.7111		BW + pbpG	0.984901
	BW + pbpG	0.93	49.1284				mla	43.8336		mla	0.930324
	mla	0.81	42.7892				mla - pbpG	42.0527		mla - pbpG	0.612269
	mla - pbpG	0.79	41.7327				mla + pbpG	76.4928		mla + pbpG	4.22933
	mla + pbpG	1.54	81.3524				pbp	36.3633		pbp	1.84034
	pbp	0.65	34.337				pbp - pbpG	35.752		pbp - pbpG	3.06769
	pbp - pbpG	0.61	32.224				pbpG + pbpG	40.3484		pbpG + pbpG	2.05557
	pbpG + pbpG	0.722	38.1405
Rep 3
OD590 of PBS w/ 10µgml crystal violet (100% uptake) = 1.45
	Strain	OD590	% of dye uptake
	BW	0.6	41.3793
	BW - pbpG	0.6	41.3793
	BW + pbpG	0.69	47.5862
	mla	0.64	44.1379
	mla - pbpG	0.62	42.7586
	mla + pbpG	1.08	74.4828
	pbp	0.55	37.931
	pbp - pbpG	0.54	37.2414
	pbpG + pbpG	0.612	42.2069

## Sheet: Figure 7b,c +dox
Rep 1	+doxycycline
Strain	0			40			80			120			160			200			240			280			320			360			400			440			480			1440
∆thyA pJ203 + marA	0.05	0.05	0.05	0.23	0.24	0.26	0.28	0.29	0.31	0.34	0.31	0.31	0.41	0.46	0.45	0.59	0.67	0.69	0.78	0.81	0.76	0.97	1.03	1.05	1.18	1.19	1.21	1.29	1.28	1.31	1.39	1.37	1.41	1.53	1.57	1.64	1.67	1.74	1.72	2.19	2.26	2.31
rfaY M* pJ203 + marA	0.05	0.05	0.05	0.26	0.22	0.23	0.33	0.35	0.32	0.43	0.45	0.46	0.53	0.55	0.59	0.67	0.68	0.71	0.73	0.75	0.81	0.94	0.96	1.03	1.09	1.14	1.19	1.29	1.31	1.25	1.45	1.39	1.49	1.55	1.57	1.61	1.67	1.69	1.72	2.49	2.75	2.83
mlaF M* pJ203 + marA	0.05	0.05	0.05	0.25	0.27	0.27	0.34	0.36	0.38	0.45	0.46	0.49	0.54	0.54	0.57	0.71	0.69	0.72	0.79	0.81	0.82	0.95	0.99	1.02	1.19	1.18	1.26	1.34	1.38	1.39	1.51	1.59	1.54	1.67	1.75	1.77	1.89	1.94	1.93	2.87	2.93	2.95
pbpG pJ203 + marA	0.05	0.05	0.05	0.2	0.25	0.27	0.39	0.34	0.35	0.45	0.46	0.49	0.56	0.54	0.61	0.64	0.64	0.69	0.73	0.74	0.81	0.89	0.93	0.97	1.04	0.98	1.08	1.26	1.3	1.23	1.38	1.35	1.45	1.54	1.58	1.64	1.76	1.72	1.83	2.44	2.57	2.17
pbpG M* mlaF M* pJ203 + marA	0.05	0.05	0.05	0.12	0.13	0.13	0.21	0.19	0.18	0.24	0.22	0.22	0.29	0.291	0.287	0.34	0.38	0.39	0.46	0.48	0.49	0.54	0.56	0.59	0.64	0.67	0.691	0.74	0.765	0.783	0.86	0.87	0.897	1.04	1.08	1.12	1.08	1.13	1.16	1.83	1.61	1.62
rfaY M* mlaF M* pJ203 + marA	0.05	0.05	0.05	0.12	0.13	0.13	0.21	0.19	0.18	0.24	0.22	0.22	0.29	0.29	0.29	0.34	0.38	0.39	0.46	0.48	0.49	0.54	0.56	0.59	0.64	0.67	0.69	0.74	0.77	0.78	0.86	0.87	0.9	1.04	1.08	1.12	1.08	1.13	1.16	1.83	1.61	1.62
pbpG M* mlaF M* rfaY M* pJ203 + marA	0.05	0.05	0.05	0.23	0.24	0.24	0.27	0.28	0.29	0.34	0.36	0.378	0.39	0.43	0.45	0.54	0.62	0.63	0.68	0.71	0.74	0.69	0.72	0.73	0.89	0.98	0.99	1.05	1.14	1.18	1.17	1.28	1.29	1.34	1.46	1.51	1.48	1.69	1.73	2.39	2.49	2.51
Rep 2	+doxycycline
Strain	0			40			80			120			160			200			240			280			320			360			400			440			480			1440
∆thyA pJ203 + marA	0.05	0.05	0.05	0.21	0.23	0.27	0.27	0.31	0.35	0.35	0.36	0.41	0.44	0.44	0.49	0.65	0.61	0.73	0.7	0.73	0.78	1.17	1.13	1.23	1.21	1.35	1.47	1.41	1.45	1.56	1.56	1.64	1.71	1.67	1.69	1.78	1.72	1.7	1.83	2.37	2.34	2.29
rfaY M* pJ203 + marA	0.05	0.05	0.05	0.17	0.19	0.21	0.27	0.29	0.31	0.33	0.36	0.41	0.41	0.45	0.51	0.59	0.63	0.67	0.67	0.68	0.74	0.91	1.02	1.01	1.19	1.21	1.31	1.39	1.41	1.42	1.51	1.59	1.6	1.61	1.67	1.71	1.79	1.81	1.83	2.38	2.65	2.45
mlaF M* pJ203 + marA	0.05	0.05	0.05	0.19	0.23	0.24	0.28	0.291	0.294	0.39	0.381	0.32	0.43	0.48	0.49	0.63	0.62	0.63	0.69	0.71	0.72	1.19	1.17	1.23	1.26	1.27	1.27	1.46	1.48	1.47	1.61	1.62	1.59	1.68	1.69	1.73	1.81	1.82	1.84	2.48	2.77	2.59
pbpG pJ203 + marA	0.05	0.05	0.05	0.17	0.18	0.19	0.26	0.28	0.29	0.35	0.35	0.39	0.41	0.47	0.49	0.56	0.61	0.64	0.68	0.69	0.71	1.02	1.06	1.08	1.19	1.21	1.21	1.36	1.38	1.45	1.56	1.57	1.63	1.59	1.65	1.87	1.79	1.87	1.82	2.31	2.59	2.46
pbpG M* mlaF M* pJ203 + marA	0.05	0.05	0.05	0.12	0.11	0.14	0.19	0.18	0.19	0.21	0.22	0.23	0.28	0.28	0.26	0.34	0.37	0.38	0.48	0.46	0.45	0.57	0.56	0.58	0.678	0.687	0.639	0.798	0.794	0.799	0.869	0.858	0.855	1.02	0.99	1.03	1.06	1.07	1.09	1.78	1.69	1.78
rfaY M* mlaF M* pJ203 + marA	0.05	0.05	0.05	0.11	0.13	0.14	0.18	0.19	0.21	0.22	0.24	0.25	0.27	0.29	0.31	0.35	0.39	0.41	0.47	0.48	0.51	0.56	0.58	0.63	0.68	0.69	0.71	0.74	0.78	0.81	0.84	0.88	0.93	1.05	0.99	1.05	1.09	1.04	1.15	1.64	1.93	1.39
pbpG M* mlaF M* rfaY M* pJ203 + marA	0.05	0.05	0.05	0.21	0.21	0.22	0.281	0.293	0.29	0.37	0.39	0.38	0.41	0.47	0.49	0.61	0.64	0.67	0.701	0.712	0.714	1.18	1.16	1.18	1.26	1.25	1.25	1.35	1.37	1.41	1.52	1.53	1.61	1.64	1.67	1.71	1.82	1.83	1.85	2.49	2.45	2.39
Rep 3	+doxycycline
Strain	0			40			80			120			160			200			240			280			320			360			400			440			480			1440
∆thyA pJ203 + marA	0.05	0.05	0.05	0.19	0.18	0.19	0.2	0.21	0.21	0.27	0.28	0.29	0.36	0.37	0.39	0.49	0.51	0.53	0.67	0.68	0.69	0.89	0.93	0.94	1.19	1.21	1.29	1.38	1.39	1.39	1.54	1.61	1.62	1.78	1.79	1.79	1.82	1.82	1.84	2.56	2.58	2.49
rfaY M* pJ203 + marA	0.05	0.05	0.05	0.19	0.23	0.25	0.28	0.29	0.31	0.33	0.37	0.41	0.43	0.44	0.46	0.48	0.53	0.56	0.59	0.64	0.67	0.76	0.84	0.89	0.95	0.98	1.02	1.16	1.19	1.25	1.34	1.43	1.51	1.56	1.62	1.62	1.65	1.76	1.81	2.12	2.34	2.43
mlaF M* pJ203 + marA	0.05	0.05	0.05	0.21	0.24	0.19	0.29	0.29	0.26	0.34	0.35	0.39	0.39	0.41	0.43	0.49	0.56	0.57	0.57	0.62	0.68	0.82	0.89	0.91	0.99	1.01	1.02	1.27	1.29	1.31	1.45	1.51	1.53	1.63	1.69	1.68	1.79	1.83	1.85	2.56	2.87	2.81
pbpG pJ203 + marA	0.05	0.05	0.05	0.18	0.19	0.14	0.21	0.22	0.19	0.29	0.31	0.27	0.31	0.32	0.41	0.43	0.51	0.51	0.52	0.57	0.61	0.76	0.78	0.79	0.87	0.88	0.89	0.97	0.98	1.23	1.29	1.34	1.48	1.49	1.53	1.62	1.62	1.67	1.76	2.31	2.59	2.41
pbpG M* mlaF M* pJ203 + marA	0.05	0.05	0.05	0.13	0.14	0.13	0.17	0.16	0.15	0.23	0.24	0.261	0.27	0.28	0.31	0.29	0.31	0.34	0.36	0.38	0.41	0.49	0.51	0.52	0.55	0.59	0.61	0.67	0.68	0.72	0.78	0.78	0.82	0.91	0.95	0.97	1.01	1.03	1.04	1.82	1.71	1.73
rfaY M* mlaF M* pJ203 + marA	0.05	0.05	0.05	0.11	0.15	0.19	0.18	0.18	0.21	0.24	0.25	0.31	0.26	0.25	0.37	0.31	0.34	0.42	0.35	0.38	0.49	0.46	0.47	0.53	0.52	0.56	0.67	0.62	0.74	0.74	0.78	0.87	0.83	0.89	0.94	0.96	0.97	1.09	1.03	1.49	1.58	1.82
pbpG M* mlaF M* rfaY M* pJ203 + marA	0.05	0.05	0.05	0.22	0.21	0.23	0.29	0.31	0.31	0.36	0.38	0.39	0.42	0.49	0.49	0.51	0.58	0.57	0.67	0.68	0.71	0.89	0.95	0.99	1.01	1.11	1.14	1.27	1.31	1.34	1.48	1.51	1.56	1.59	1.61	1.64	1.72	1.84	1.89	2.56	2.59	2.61
Averages	+doxycycline
Strain	0	40	80	120	160	200	240	280	320	360	400	440	480	1440
∆thyA pJ203 + marA	0.05	0.222222	0.27	0.324444	0.423333	0.607778	0.733333	1.03778	1.25556	1.38444	1.53889	1.69333	1.76222	2.37667
rfaY M* pJ203 + marA	0.05	0.216667	0.305556	0.394444	0.485556	0.613333	0.697778	0.928889	1.12	1.29667	1.47889	1.61333	1.74778	2.49333
mlaF M* pJ203 + marA	0.05	0.232222	0.309444	0.396778	0.475556	0.624444	0.712222	1.01889	1.16111	1.37667	1.55	1.69889	1.85556	2.75889
pbpG pJ203 + marA	0.05	0.196667	0.281111	0.373333	0.457778	0.581111	0.673333	0.92	1.03889	1.24	1.45	1.61222	1.76	2.42778
pbpG M* mlaF M* pJ203 + marA	0.05	0.127778	0.18	0.230111	0.283111	0.348889	0.441111	0.546667	0.639444	0.749889	0.843222	1.01222	1.07444	1.73
rfaY M* mlaF M* pJ203 + marA	0.05	0.134444	0.192222	0.243333	0.291111	0.37	0.456667	0.546667	0.647778	0.746667	0.862222	1.01333	1.08222	1.65667
pbpG M* mlaF M* rfaY M* pJ203 + marA	0.05	0.223333	0.290444	0.372	0.448889	0.596667	0.701889	0.943333	1.09778	1.26889	1.43889	1.57444	1.76111	2.49778
SDs	+doxycycline
Strain	0	40	80	120	160	200	240	280	320	360	400	440	480	1440
∆thyA pJ203 + marA	7.35981e-18	0.0319287	0.0526783	0.0447524	0.043589	0.0845248	0.0509902	0.117662	0.0978661	0.0874802	0.121906	0.099373	0.0649572	0.136748
rfaY M* pJ203 + marA	7.35981e-18	0.0295804	0.0255495	0.0490181	0.0616667	0.0779423	0.0661018	0.0897837	0.119269	0.0944722	0.0862329	0.0517204	0.0672268	0.219488
mlaF M* pJ203 + marA	7.35981e-18	0.0303223	0.040488	0.0582747	0.0644421	0.0758471	0.0848201	0.145898	0.120669	0.08	0.0563471	0.0434294	0.0529413	0.172876
pbpG pJ203 + marA	7.35981e-18	0.04	0.0686375	0.0790569	0.104257	0.0840304	0.090967	0.122882	0.142517	0.166883	0.118533	0.110202	0.0796869	0.145153
pbpG M* mlaF M* pJ203 + marA	7.35981e-18	0.00971825	0.0180278	0.0152516	0.0140663	0.0340751	0.0467559	0.0339117	0.0482859	0.0503176	0.0409963	0.0651494	0.0477261	0.0803119
rfaY M* mlaF M* pJ203 + marA	7.35981e-18	0.0245515	0.0139443	0.0278388	0.034801	0.0367424	0.0543139	0.0547723	0.0647645	0.053619	0.042947	0.0734847	0.0613958	0.173205
pbpG M* mlaF M* rfaY M* pJ203 + marA	7.35981e-18	0.0122475	0.013173	0.0163095	0.0382245	0.0509902	0.02182	0.201122	0.137366	0.120358	0.152188	0.117166	0.125344	0.079652

## Sheet:  Figure 7b,c - dox
Rep 1	-doxycycline
Strain	0			40			80			120			160			200			240			280			320			360			400			440			480			1440
∆thyA pJ203 + marA	0.05	0.05	0.05	0.11	0.09	0.09	0.21	0.16	0.14	0.29	0.31	0.25	0.43	0.46	0.48	0.68	0.78	0.84	0.99	1.01	1.21	1.34	1.47	1.54	1.63	1.76	1.84	1.97	2.06	2.06	2.52	2.611	2.51	2.71	2.89	2.78	3.03	3.04	3.04	3.67	3.98	4.21
rfaY M* pJ203 + marA	0.05	0.05	0.05	0.07	0.09	0.08	0.19	0.09	0.13	0.23	0.23	0.17	0.35	0.33	0.29	0.94	0.73	0.69	1.01	0.99	1.14	1.51	1.32	1.42	1.76	1.81	1.67	1.98	1.99	2.03	2.04	2.41	2.43	2.67	2.76	2.76	2.98	2.13	3.08	3.61	3.67	3.67
mlaF M* pJ203 + marA	0.05	0.05	0.05	0.09	0.11	0.08	0.22	0.21	0.17	0.28	0.301	0.31	0.42	0.45	0.49	0.71	0.81	0.91	1.02	1.04	1.18	1.39	1.29	1.57	1.59	1.78	1.87	1.95	2.13	2.39	2.46	2.59	2.54	2.69	2.78	2.89	3.05	3.1	3.19	3.71	3.99	4.09
pbpG pJ203 + marA	0.05	0.05	0.05	0.07	0.11	0.11	0.16	0.17	0.15	0.17	0.23	0.28	0.45	0.35	0.34	0.87	0.81	0.79	0.99	1.09	1.03	1.49	1.45	1.45	1.45	1.78	1.68	2.03	1.89	2.06	2.08	2.45	2.51	2.76	2.82	2.78	2.98	2.98	3.21	3.67	3.81	4.11
pbpG M* mlaF M* pJ203 + marA	0.05	0.05	0.05	0.09	0.1	0.11	0.19	0.21	0.16	0.27	0.299	0.31	0.43	0.44	0.47	0.69	0.78	0.99	1.04	1.07	1.16	1.43	1.28	1.27	1.63	1.79	1.91	2.01	2.09	2.18	2.37	2.61	2.601	2.78	2.89	2.85	3.09	3.21	3.09	3.67	4.02	4.16
rfaY M* mlaF M* pJ203 + marA	0.05	0.05	0.05	0.09	0.1	0.11	0.19	0.21	0.16	0.27	0.299	0.31	0.43	0.44	0.47	0.69	0.78	0.99	1.04	1.07	1.16	1.43	1.28	1.27	1.63	1.79	1.91	2.01	2.09	2.18	2.37	2.61	2.601	2.78	2.89	2.85	3.09	3.21	3.09	3.67	4.02	4.16
pbpG M* mlaF M* rfaY M* pJ203 + marA	0.05	0.05	0.05	0.09	0.11	0.08	0.23	0.21	0.21	0.29	0.34	0.31	0.45	0.47	0.49	0.68	0.84	0.89	1.06	1.12	1.19	1.48	1.31	1.39	1.67	1.81	1.91	2.001	2.05	2.16	2.39	2.49	2.39	2.69	2.87	2.91	3.06	3.23	3.09	3.98	4.06	4.35
Rep 2	-doxycycline
Strain	0			40			80			120			160			200			240			280			320			360			400			440			480			1440
∆thyA pJ203 + marA	0.05	0.05	0.05	0.12	0.11	0.11	0.29	0.23	0.18	0.47	0.38	0.41	0.64	0.49	0.49	0.79	0.84	0.97	1.08	1.08	1.29	1.45	1.49	1.39	1.86	1.83	1.93	1.98	2.04	2.156	2.61	2.59	2.49	2.81	2.76	2.81	3.08	3.12	3.01	3.34	3.45	4.09
rfaY M* pJ203 + marA	0.05	0.05	0.05	0.09	0.08	0.09	0.19	0.21	0.19	0.34	0.34	0.39	0.56	0.52	0.43	0.83	0.91	0.95	1.41	1.12	1.23	1.41	1.39	1.41	1.76	1.83	1.89	2.01	2.34	2.04	2.56	2.59	2.56	2.58	2.46	2.93	2.67	2.9	3.04	3.58	3.76	3.62
mlaF M* pJ203 + marA	0.05	0.05	0.05	0.09	0.12	0.09	0.229	0.26	0.23	0.481	0.37	0.39	0.64	0.49	0.52	0.98	0.78	1.02	1.12	1.09	1.02	1.45	1.46	1.45	1.78	1.83	1.75	1.87	2.23	2.41	2.56	2.45	2.65	2.81	2.75	2.88	3.08	3.12	3.29	3.59	3.67	3.99
pbpG pJ203 + marA	0.05	0.05	0.05	0.05	0.09	0.1	0.13	0.27	0.19	0.36	0.34	0.43	0.61	0.53	0.51	0.81	0.89	0.93	1.14	1.21	1.17	1.31	1.41	1.39	1.96	2.32	1.69	1.93	2.07	2.04	2.54	2.64	2.39	2.93	2.58	2.91	3.12	2.96	3.11	4.01	3.65	4.32
pbpG M* mlaF M* pJ203 + marA	0.05	0.05	0.05	0.11	0.11	0.1	0.19	0.26	0.19	0.34	0.38	0.47	0.599	0.71	0.65	0.78	0.89	0.98	1.41	1.14	1.19	1.47	1.39	1.39	1.79	1.81	1.89	2.13	2.16	2.04	2.43	2.59	2.54	2.81	2.89	2.81	3.09	3.15	3.09	3.76	3.81	4.11
rfaY M* mlaF M* pJ203 + marA	0.05	0.05	0.05	0.07	0.1	0.1	0.21	0.23	0.15	0.35	0.34	0.41	0.63	0.51	0.56	0.91	0.79	0.92	1.14	1.21	1.21	1.39	1.43	1.35	1.91	1.89	1.78	1.99	2.43	1.99	2.34	2.43	2.37	2.45	2.95	2.76	3.12	3.02	3.12	3.69	3.69	4.09
pbpG M* mlaF M* rfaY M* pJ203 + marA	0.05	0.05	0.05	0.11	0.12	0.09	0.21	0.24	0.21	0.31	0.38	0.45	0.73	0.49	0.49	0.9	0.83	0.86	1.13	1.23	1.06	1.51	1.45	1.41	1.74	1.93	1.87	2.09	2.16	2.09	2.54	2.51	2.48	2.61	2.89	2.92	3.07	3.11	3.11	3.99	4.01	4.07
Rep 3	-doxycycline
Strain	0			40			80			120			160			200			240			280			320			360			400			440			480			1440
∆thyA pJ203 + marA	0.05	0.05	0.05	0.09	0.09	0.09	0.18	0.19	0.16	0.28	0.29	0.29	0.45	0.45	0.51	0.72	0.79	0.92	1.01	1.12	1.18	1.41	1.39	1.49	1.71	1.81	1.79	2.01	2.13	2.22	2.64	2.38	2.45	2.69	2.79	2.69	3.01	3.12	2.99	3.71	4.01	4.03
rfaY M* pJ203 + marA	0.05	0.05	0.05	0.08	0.1	0.1	0.14	0.21	0.21	0.34	0.23	0.27	0.34	0.49	0.54	1.02	0.95	0.94	1.03	1.34	1.05	1.54	1.41	1.39	1.65	1.79	1.83	2.28	2.34	2.31	2.62	2.32	2.73	2.79	3.01	2.87	2.87	3.09	3.01	4.51	4.19	3.98
mlaF M* pJ203 + marA	0.05	0.05	0.05	0.09	0.13	0.1	0.23	0.16	0.21	0.29	0.301	0.38	0.45	0.43	0.45	0.84	0.73	0.99	1.08	1.12	1.21	1.41	1.34	1.61	1.76	1.81	1.79	2.23	2.23	2.47	2.51	2.61	2.49	2.75	2.81	2.69	2.99	3.12	3.21	3.65	3.87	4.12
pbpG pJ203 + marA	0.05	0.05	0.05	0.09	0.11	0.09	1.6	0.17	0.21	0.35	0.29	0.24	0.32	0.43	0.49	0.89	0.85	0.98	1.21	1.19	1.09	1.43	1.32	1.39	1.89	1.93	1.98	2.38	2.29	2.34	2.48	2.56	2.67	2.98	2.98	2.98	2.98	3.41	2.99	3.79	3.98	4.12
pbpG M* mlaF M* pJ203 + marA	0.05	0.05	0.05	0.09	0.1	0.12	0.27	0.24	0.29	0.29	0.289	0.29	0.49	0.48	0.46	0.78	0.84	1.04	1.06	1.16	1.19	1.37	1.43	1.49	1.89	1.81	1.79	2.04	2.13	2.23	2.29	2.49	2.54	2.68	2.76	2.78	3.19	3.16	3.08	3.74	4.05	4.08
rfaY M* mlaF M* pJ203 + marA	0.05	0.05	0.05	0.08	0.08	0.09	0.21	0.24	0.21	0.23	0.27	0.35	0.34	0.34	0.54	0.89	0.99	0.89	1.04	1.32	1.23	1.29	1.32	1.43	1.83	1.89	1.89	2.08	2.31	2.24	2.67	2.51	2.68	3.09	2.98	2.87	3.41	3.43	3.21	3.98	3.98	4.05
pbpG M* mlaF M* rfaY M* pJ203 + marA	0.05	0.05	0.05	0.08	0.09	0.09	0.241	0.15	0.19	0.21	0.29	0.28	0.43	0.46	0.51	0.76	0.93	0.79	1.12	1.19	1.26	1.56	1.45	1.51	1.71	1.79	1.87	2.09	2.14	2.23	2.34	2.41	2.45	2.59	2.69	2.71	3.08	3.21	3.01	4.01	4.05	4.41
Averages	-doxycycline
Strain	0	40	80	120	160	200	240	280	320	360	400	440	480	1440
∆thyA pJ203 + marA	0.05	0.1	0.193333	0.33	0.488889	0.814444	1.10778	1.44111	1.79556	2.06956	2.53344	2.77	3.04889	3.83222
rfaY M* pJ203 + marA	0.05	0.0866667	0.173333	0.282222	0.427778	0.884444	1.14667	1.42222	1.77667	2.14667	2.47333	2.75889	2.86333	3.84333
mlaF M* pJ203 + marA	0.05	0.1	0.213222	0.344778	0.482222	0.863333	1.09778	1.44111	1.77333	2.21222	2.54	2.78333	3.12778	3.85333
pbpG pJ203 + marA	0.05	0.0911111	0.338889	0.298889	0.447778	0.868889	1.12444	1.40444	1.85333	2.11444	2.48	2.85778	3.08222	3.94
pbpG M* mlaF M* pJ203 + marA	0.05	0.103333	0.222222	0.326444	0.525444	0.863333	1.15778	1.39111	1.81222	2.11222	2.49567	2.80556	3.12778	3.93333
rfaY M* mlaF M* pJ203 + marA	0.05	0.0911111	0.201111	0.314333	0.473333	0.872222	1.15778	1.35444	1.83556	2.14667	2.509	2.84667	3.18889	3.92556
pbpG M* mlaF M* rfaY M* pJ203 + marA	0.05	0.0955556	0.210111	0.317778	0.502222	0.831111	1.15111	1.45222	1.81111	2.11233	2.44444	2.76444	3.10778	4.10333
SDs	-doxycycline
Strain	0	40	80	120	160	200	240	280	320	360	400	440	480	1440
∆thyA pJ203 + marA	7.35981e-18	0.0122474	0.0452769	0.0729726	0.0619363	0.0908448	0.102198	0.0631357	0.0877655	0.0838855	0.0862802	0.0657647	0.0475511	0.302356
rfaY M* pJ203 + marA	7.35981e-18	0.01	0.0430116	0.0729345	0.102929	0.110918	0.15025	0.0657225	0.0772981	0.164012	0.204083	0.171351	0.304385	0.320936
mlaF M* pJ203 + marA	7.35981e-18	0.0165831	0.03116	0.0658764	0.0672268	0.11619	0.0672268	0.10142	0.0779423	0.203333	0.0687386	0.0722842	0.0902466	0.202978
pbpG pJ203 + marA	7.35981e-18	0.0202759	0.474643	0.0794425	0.0978235	0.0617342	0.0795473	0.0598145	0.244233	0.178263	0.173781	0.135534	0.150314	0.225998
pbpG M* mlaF M* pJ203 + marA	7.35981e-18	0.01	0.0443784	0.0631746	0.101288	0.118849	0.110202	0.0762306	0.0839312	0.0731057	0.111485	0.0665415	0.0501941	0.186145
rfaY M* mlaF M* pJ203 + marA	7.35981e-18	0.012693	0.0297676	0.0543737	0.0977241	0.100347	0.0953648	0.0674743	0.0918029	0.155	0.13568	0.180069	0.143827	0.189942
pbpG M* mlaF M* rfaY M* pJ203 + marA	7.35981e-18	0.01424	0.0279752	0.0675977	0.0888507	0.0778531	0.0707892	0.074963	0.0911653	0.0679448	0.0659756	0.132581	0.0704943	0.160546

## Sheet: Figure S1
Other		30.1075	29.7
Metabolism		25.2688	23.2
cyclic di-GMP signalling		0	1.51
Amino acid metabolism		2.68817	4.819
Transcription regulation		6.45161	9.93
LPS		0.537634	1.8
Ribosome assopciated		4.30108	2.91
Flagellar biosynthesis		0.537634	1.31
Cell wall		1.07527	3.1124
tRNA		1.07527	3.21
Transport systems		9.13978	7.93
Electron transport and oxidative stress		8.60215	3.71
Cell division		4.30108	1.506
Inner membrane		3.22581	3.11
Outer membrane		1.6129	1.8
Ubiquinone related		1.07527	0.4016

## Sheet: Figure S2c
Rep 1
Strain	Promoter	Activity	Average	SD				Averages	Promoter Activity	SD
JCB387	Empty vector	8.97062						Empty vector	7.41076	3.69168
JCB387	Empty vector	10.4493						WT lpxC - MarA	42.5417	6.19769
JCB387	Empty vector	10.01	9.80998	0.759372				WT lpxC + MarA	888.659	343.437
JCB387	WT lpxC - MarA	41.958						WT lpxL - MarA	35.9873	12.0827
JCB387	WT lpxC - MarA	32.9109						WT lpxL + MarA	526.725	204.071
JCB387	WT lpxC - MarA	36.2215	37.0302	4.57746				WT rfaY - MarA	25.2413	7.21011
JCB387	WT lpxC + MarA	636.89						WT rfaY + MarA	328.154	177.37
JCB387	WT lpxC + MarA	794.304
JCB387	WT lpxC + MarA	652.427	694.54	86.7465
JCB387	WT lpxL - MarA	43.9785
JCB387	WT lpxL - MarA	40.9601
JCB387	WT lpxL - MarA	49.202	44.7135	4.16981
JCB387	WT lpxL + MarA	708.439
JCB387	WT lpxL + MarA	452.592
JCB387	WT lpxL + MarA	658.067	606.366	135.533
JCB387	WT rfaY - MarA	18.2866
JCB387	WT rfaY - MarA	18.0074
JCB387	WT rfaY - MarA	17.448	17.914	0.427026
JCB387	WT rfaY + MarA	478.897
JCB387	WT rfaY + MarA	508.056
JCB387	WT rfaY + MarA	633.201	540.051	81.9769
Rep 2
Strain	Promoter	Activity	Average	SD
JCB387	Empty vector	2.54501
JCB387	Empty vector	2.55771
JCB387	Empty vector	2.47739	2.52671	0.0431744
JCB387	WT lpxC - MarA	40.2407
JCB387	WT lpxC - MarA	44.3325
JCB387	WT lpxC - MarA	50.3783	44.9838	5.10011
JCB387	WT lpxC + MarA	1384.37
JCB387	WT lpxC + MarA	1239.33
JCB387	WT lpxC + MarA	1386.48	1336.73	84.3531
JCB387	WT lpxL - MarA	21.886
JCB387	WT lpxL - MarA	19.7515
JCB387	WT lpxL - MarA	19.532	20.3898	1.30038
JCB387	WT lpxL + MarA	296.162
JCB387	WT lpxL + MarA	302.908
JCB387	WT lpxL + MarA	260.74	286.603	22.6512
JCB387	WT rfaY - MarA	27.9541
JCB387	WT rfaY - MarA	23.9517
JCB387	WT rfaY - MarA	20.6324	24.1794	3.66614
JCB387	WT rfaY + MarA	263.742
JCB387	WT rfaY + MarA	289.335
JCB387	WT rfaY + MarA	331.426	294.834	34.175
Rep 3
Strain	Promoter	Activity	Average	SD
JCB387	Empty vector	10.1989
JCB387	Empty vector	10.1792
JCB387	Empty vector	9.30865	9.89559	0.508394
JCB387	WT lpxC - MarA	41.2435
JCB387	WT lpxC - MarA	52.6663
JCB387	WT lpxC - MarA	42.9232	45.611	6.16752
JCB387	WT lpxC + MarA	683.669
JCB387	WT lpxC + MarA	641.081
JCB387	WT lpxC + MarA	579.381	634.71	52.4353
JCB387	WT lpxL - MarA	46.796
JCB387	WT lpxL - MarA	42.7067
JCB387	WT lpxL - MarA	39.0728	42.8585	3.86382
JCB387	WT lpxL + MarA	767.178
JCB387	WT lpxL + MarA	738.147
JCB387	WT lpxL + MarA	556.289	687.204	114.302
JCB387	WT rfaY - MarA	31.7997
JCB387	WT rfaY - MarA	32.5421
JCB387	WT rfaY - MarA	36.5495	33.6304	2.55512
JCB387	WT rfaY + MarA	140.267
JCB387	WT rfaY + MarA	122.031
JCB387	WT rfaY + MarA	186.432	149.577	33.1946

[truncated: 3 more sheets: Figure S3, Figure S5a,b +dox, Figure S5a,b -dox]
